# Supplementary material for: Secondhand Smoke Exposure and Smoking Prevalence Among Adolescents
Source: JAMA Netw Open. 2023 Oct 20;6(10):e2338166. doi: 10.1001/jamanetworkopen.2023.38166 (PMC10589809; doi:10.1001/jamanetworkopen.2023.38166)
Supplement: Supplement 2. — eTable 1. Prevalence of Secondhand Smoke Exposure in Any Place, at Home, and in Public Places Among Adolescents in Grades 7 to 12 According to Sex, Exposure Frequency, and Age Group eTable 2. Association Between Pattern of Secondhand Smoke Exposure and Current Smoking eTable 3. Prevalence of Secondhand Smoke Exposure at Home and in Public Places Among Adolescents in Grades 7 to 12 According to Higher Education Intention and Smoking Behavior eTable 4. Percentage of Current Smokers by Sex, School Grade, Having Breakfast, Participating Club Activity, Enjoying School, Higher Education Intention, Understanding Secondhand Smoking Is Harmful, Understanding Smoking Is Harmful, and Current Alcohol Use eTable 5. Percentage of Secondhand Smoking at Home by Sex, School Grade, Having Breakfast, Participating Club Activity, Enjoying School, Higher Education Intention, Understanding Secondhand Smoking Is Harmful, Understanding Smoking Is Harmful, and Current Alcohol Use eTable 6. Percentage of Secondhand Smoking in Public Places by Sex, School Grade, Having Breakfast, Participating Club Activity, Enjoying School, Higher Education Intention, Understanding Secondhand Smoking Is Harmful, Understanding Smoking Is Harmful, and Current Alcohol Use [file jamanetwopen-e2338166-s002.xlsx]

## Sheet: Table of contents
Kuwabara Y, Kinjo A, Kim H, et al. Secondhand smoke exposure and smoking prevalence among adolescents in Japan. JAMA Netw Open. 2023;6(10):e2338166. doi:10.1001/jamanetworkopen.2023.38166
This supplementary material has been provided by the authors to give readers additional information about their work.
eTable 1. Prevalence of Secondhand Smoke Exposure in Any Place, at Home, and in Public Places Among Adolescents in Grades 7 to 12 According to Sex, Exposure Frequency, and Age Group
eTable 2. Association Between Pattern of Secondhand Smoke Exposure and Current Smoking
eTable 3. Prevalence of Secondhand Smoke Exposure at Home and in Public Places Among Adolescents in Grades 7 to 12 According to Higher Education Intention and Smoking Behavior
eTable 4. Percentage of Current Smokers by Sex, School Grade, Having Breakfast, Participating Club Activity, Enjoying School, Higher Education Intention, Understanding Secondhand Smoking Is Harmful, Understanding Smoking Is Harmful, and Current Alcohol Use
eTable 5. Percentage of Secondhand Smoking at Home by Sex, School Grade, Having Breakfast, Participating Club Activity, Enjoying School, Higher Education Intention, Understanding Secondhand Smoking Is Harmful, Understanding Smoking Is Harmful, and Current Alcohol Use
eTable 6. Percentage of Secondhand Smoking in Public Places by Sex, School Grade, Having Breakfast, Participating Club Activity, Enjoying School, Higher Education Intention, Understanding Secondhand Smoking Is Harmful, Understanding Smoking Is Harmful, and Current Alcohol Use

## Sheet: eTable1
eTable 1. Prevalence of Secondhand Smoke Exposure in Any Place, at Home, and in Public Places Among Adolescents in Grades 7 to 12 According to Sex, Exposure Frequency, and Age Group
		2008																							2012																							2017
Any place		Sample size		0 days				≥ 1 day				≥ 3 days				≥ 5 days				7 days					Sample size		0 days				≥ 1 day				≥ 3 days				≥ 5 days				7 days					Sample size
Total		95680		0.439	43.7	,	44.1	0.51	50.9	,	51.3	0.381	37.9	,	38.3	0.3	29.8	,	30.2	0.241	23.9	,	24.3		100050		0.56	55.8	,	56.2	0.414	41.2	,	41.6	0.305	30.3	,	30.7	0.224	22.2	,	22.5	0.182	18.1	,	18.4		64152
Gender
	Boys	48525		0.462	46	,	46.4	0.478	47.6	,	48.1	0.361	35.9	,	36.3	0.284	28.2	,	28.6	0.229	22.8	,	23.1		51587		0.578	57.6	,	58	0.391	38.9	,	39.3	0.29	28.8	,	29.2	0.212	21	,	21.3	0.172	17	,	17.3		34582
	Girls	47155		0.415	41.2	,	41.7	0.544	54.2	,	54.6	0.402	40	,	40.5	0.316382	31.409	,	31.8675	0.253	25.1	,	25.5		48463		0.54	53.8	,	54.2	0.439	43.7	,	44.1	0.32	31.8	,	32.2	0.237	23.5	,	23.8	0.192	19	,	19.4		29570
	p-value			NA				< .01				< .01				< .01				< .01							NA				< .01				< .01				< .01				< .01
School grade
	Grade 7–9	40151		0.448557	44.5912	,	45.1201	0.497024	49.4372	,	49.9675	0.373864	37.1127	,	37.66	0.294	29.1	,	29.6	0.236134	23.3584	,	23.8683		38494		0.550553	54.799	,	55.3116	0.42417	42.154	,	42.68	0.31075	30.8258	,	31.3241	0.233	23.1	,	23.5	0.187847	18.5822	,	18.9873		22215
	Grade 9–12	55529		0.426966	42.2334	,	43.1598	0.525743	52.1	,	53.0487	0.389958	38.4914	,	39.5003	0.305876	30.1298	,	31.0454	0.246484	24.2498	,	25.047		61556		0.569644	56.5568	,	57.372	0.403129	39.9067	,	40.7191	0.29781	29.3773	,	30.1847	0.215284	21.1793	,	21.8774	0.175255	17.2222	,	17.8288		41937
	p-value			NA				< .01				< .01				< .01				< .01							NA				< .01				< .01				< .01				< .01
At home				0 day				≥1 day				≥3 days				≥5 days				7 days							0 day				≥1 day				≥3 days				≥5 days				7 days
Total		95680		0.577	57.4	,	57.9	0.372366	36.9926	,	37.4806	0.308131	30.5866	,	31.0397	0.255	25.3	,	25.7	0.211	20.9	,	21.3		100050		0.679	67.5	,	68.3	0.295	29.1	,	29.9	0.242	23.9	,	24.4	0.192	19	,	19.4	0.16	15.8	,	16.2		64152
Gender
	Boys	48525		0.581	57.9	,	58.3	0.388	35.5	,	36	0.295147	29.2977	,	29.7316	0.241	23.9	,	24.3	0.198	19.6	,	20		51587		0.689	68.5	,	69.3	0.28	27.6	,	28.3	0.229	22.7	,	23.2	0.179	17.7	,	18.1	0.149	14.8	,	15.1		34582
	Girls	47155		0.57294	56.9869	,	57.6012	0.386555	38.3593	,	38.9517	0.322	32	,	32.3	0.269791	26.7309	,	27.2273	0.224	22.2	,	22.6		48463		0.669	66.6	,	67.1	0.31	30.8	,	31.3	0.256	25.4	,	25.8	0.204	20.2	,	20.6	0.171	17	,	17.3		29570
	p-value			NA				< .01				< .01				< .01				< .01							NA				< .01				< .01				< .01				< .01
School grade
	Grade 7–9	40151		0.572	56.8	,	57.6	0.374163	37.053	,	37.7795	0.310951	30.7539	,	31.4363	0.255436	25.2357	,	25.8514	0.208862	20.6106	,	21.1617		38494		0.660622	65.825	,	66.2995	0.313218	31.0759	,	31.5676	0.256508	25.417	,	25.8845	0.202967	20.0767	,	20.5167	0.167818	16.588	,	16.9757		22215
	Grade 9–12	55529		0.582056	57.6583	,	58.7529	0.371067	36.5598	,	37.6537	0.306092	30.1033	,	31.1152	0.255812	25.1314	,	26.031	0.21387	20.9936	,	21.7804		61556		0.699217	69.4543	,	70.3891	0.273783	26.9239	,	27.8328	0.226071	22.2001	,	23.014	0.178228	17.4811	,	18.1645	0.150205	14.7216	,	15.3194		41937
	p-value			NA				< .05				< .01				0.55				0.22							NA				< .01				< .01				< .01				< .01
In public places				0 day				≥1 day				≥3 days				≥5 days				7 days							0 day				≥1 day				≥3 days				≥5 days				7 days
Total		95680		0.581	57.9	,	58.2	0.365	36.3	,	36.6	0.209	20.7	,	21.1	0.128	12.7	,	13	0.089	8.8	,	9		100050		0.682	67.8	,	68.5	0.292	28.9	,	29.5	0.167	16.3	,	17	0.091	8.7	,	9.4	0.0654173	6.25888	,	6.82458		64152
Gender
	Boys	48525		0.598846	59.6842	,	60.085	0.340711	33.8572	,	34.2849	0.202844	20.101	,	20.4678	0.129748	12.8385	,	13.111	0.0924678	9.14364	,	9.34992		51587		0.699	69.6	,	70.3	0.271	26.7	,	27.4	0.161	15.8	,	16.5	0.09	8.7	,	9.3	0.066	6.3	,	6.8		34582
	Girls	47155		0.551628	54.9527	,	55.3729	0.403245	40.1175	,	40.5314	0.223688	22.1765	,	22.561	0.131248	12.9859	,	13.2637	0.0883045	8.73412	,	8.92678		48463		0.664	66	,	66.7	0.314	31	,	31.7	0.173	16.9	,	17.7	0.0923591	8.86598	,	9.60584	0.0642552	6.10051	,	6.75053		29570
	p-value			NA				< .01				< .01				0.78				< .01							NA				< .01				< .01				0.62				0.08
School grade
	Grade 7–9	40151		0.604817	60.2151	,	60.7483	0.334	33.1	,	33.7	0.197	19.5	,	19.9	0.126	12.4	,	12.8	0.09	8.9	,	9.1		38494		0.688	68.6	,	69.1	0.287733	28.5263	,	29.0203	0.158726	15.6891	,	16.0561	0.088845	8.75719	,	9.01181	0.063984	6.30238	,	6.49442		22215
	Grade 9–12	55529		0.557	55.3	,	56.2	0.397	39.3	,	40.1	0.22	21.6	,	22.3	0.129	11.6	,	13.2	0.087	8.5	,	8.9		61556		0.676522	67.3369	,	67.9676	0.296316	29.3126	,	29.9505	0.176457	17.3703	,	17.9211	0.0931997	9.14727	,	9.49267	0.0663136	6.50305	,	6.75967		41937
	p-value			NA				< .01				< .01				< .01				< .01							NA				< .01				< .01				0.02				0.12
Data are estimated percentages (95% CI) *P-values: Chi-squared test was used to test the difference of proportion according to gender and age group
[truncated: 20 more columns]

## Sheet: eTable2
eTable 2. Association Between Pattern of Secondhand Smoke Exposure and Current Smoking
Grades 7–12, both genders					2008						2012						2017
					Number of participants	% of current smokers	p-value	OR*	(95% CI)		Number of participants	% of current smokers	p-value	OR*	(95% CI)		Number of participants	% of current smokers	p-value	OR*	(95% CI)
Second-hand smoke exposure
	at home		in public places
	No	＆	No		41 719	0.012		1			56 258	0.007		1			38 782	0.003		1
	Yes	＆	No		13 186	0.026	< .01	1.98	(1.71,	2.29)	11 610	0.019	< .01	2.6	(2.17,	3.11)	5888	0.007	< .01	2.43	(1.66,	3.55)
	No	＆	Yes		13 248	0.051	< .01	3.73	(3.29,	4.23)	11 976	0.037	< .01	5.02	(4.30,	5.85)	8033	0.016	< .01	5.53	(4.17,	7.33)
	Yes	＆	Yes		22 026	0.143	< .01	8.05	(7.25,	8.94)	17 083	0.098	< .01	9.56	(8.42,	10.86)	9328	0.047	< .01	10.69	(8.46,	13.51)
Grade 7-12, Boys					2008						2012						2017
					Number of participants	% of current smokers	p-value	OR*	(95% CI)		Number of participants	% of current smokers	p-value	OR*	(95% CI)		Number of participants	% of current smokers	p-value	OR*	(95% CI)
Second-hand smoking
	at home		in public places
	No	＆	No		22 307	0.017		1			29 987	0.01		1			21 540	0.004		1
	Yes	＆	No		6653	0.036	< .01	1.9	(1.60,	2.27)	5891	0.029	< .01	2.59	(2.11,	3.18)	3127	0.01	< .01	2.57	(1.67,	3.94)
	No	＆	Yes		5824	0.083	< .01	4.11	(3.54,	4.78)	5721	0.056	< .01	4.97	(4.16,	5.93)	3827	0.025	< .01	5.92	(4.26,	8.22)
	Yes	＆	Yes		10576	0.194	< .01	8.03	(7.10,	9.08)	8169	0.139	< .01	9.61	(8.31,	11.12)	4602	0.065	< .01	10.96	(8.37,	14.34)
Grade 7-12, Girls					2008						2012						2017
					Number of participants	% of current smokers	p-value	OR*	(95% CI)		Number of participants	% of current smokers	p-value	OR*	(95% CI)		Number of participants	% of current smokers	p-value	OR*	(95% CI)
Second-hand smoking
	at home		in public places
	No	＆	No		19 412	0.006		1			26 271	0.003		1			17 242	0.001		1
	Yes	＆	No		6533	0.017	< .01	2.11	(1.61,	2.77)	5719	0.009	< .01	2.47	(1.71,	3.56)	2761	0.003	0.14	1.81	(0.82,	3.99)
	No	＆	Yes		7424	0.026	< .01	3.03	(2.38,	3.85)	6255	0.02	< .01	4.91	(3.64,	6.62)	4206	0.008	< .01	4.29	(2.49,	7.42)
	Yes	＆	Yes		11450	0.095	< .01	7.86	(6.44,	9.59)	8914	0.061	< .01	9.05	(7.03,	11.65)	4726	0.03	< .01	8.67	(5.49,	13.69)
*Gender, school grade, exposure, frequency of having breakfast, participating in club activities, enjoying school, college or higher education intention, understanding that secondhand smoking is harmful, understanding that smoking is harmful, and current alcohol drinking were adjusted in the analysis

## Sheet: eTable3
eTable 3. Prevalence of Secondhand Smoke Exposure at Home and in Public Places Among Adolescents in Grades 7 to 12 According to Higher Education Intention and Smoking Behavior
Grades 7–12, all participants			2008					2012					2017
			% exposed to second-hand smoke at home ≥1 day	% exposed to second-hand smoke at home ≥3 days	% exposed to second-hand smoke at home ≥5 days	% exposed to second-hand smoke at home 7 days		% exposed to second-hand smoke at home ≥1 day	% exposed to second-hand smoke at home ≥3 days	% exposed to second-hand smoke at home ≥5 days	% exposed to second-hand smoke at home 7 days		% exposed to second-hand smoke at home ≥1 day	% exposed to second-hand smoke at home ≥3 days	% exposed to second-hand smoke at home ≥5 days	% exposed to second-hand smoke at home 7 days
Higher education intention
	College/postgraduate school		0.323	0.277	0.239	0.207		0.228	0.191	0.154	0.131		0.194	0.161	0.13	0.111
	Vocational school/junior college		0.48	0.438	0.396	0.354		0.365	0.324	0.275	0.243		0.307	0.265	0.224	0.195
	High school/starting a job after graduating current school		0.427	0.383	0.34	0.298		0.332	0.292	0.248	0.216		0.28	0.241	0.198	0.17
	Not decided yet		0.441	0.402	0.361	0.319		0.346	0.308	0.262	0.231		0.282	0.247	0.208	0.183
			% exposed to second-hand smoke in public places ≥1 day	% exposed to second-hand smoke in public places ≥3 day	% exposed to second-hand smoke in public places ≥5 day	% exposed to second-hand smoke in public places 7 days		% exposed to second-hand smoke in public places ≥1 day	% exposed to second-hand smoke in public places ≥3 day	% exposed to second-hand smoke in public places ≥5 day	% exposed to second-hand smoke in public places 7 days		% exposed to second-hand smoke in public places ≥1 day	% exposed to second-hand smoke in public places ≥3 day	% exposed to second-hand smoke in public places ≥5 day	% exposed to second-hand smoke in public places 7 days
Higher education intention
	College/postgraduate school		0.38	0.252	0.168	0.121		0.276	0.175	0.098	0.072		0.271	0.17	0.095	0.069
	Vocational school/junior college		0.467	0.343	0.236	0.173		0.353	0.249	0.149	0.11		0.322	0.225	0.133	0.102
	High school/starting a job after graduating current school		0.375	0.257	0.175	0.128		0.302	0.198	0.121	0.09		0.278	0.18	0.105	0.078
	Not decided yet		0.404	0.295	0.217	0.168		0.313	0.223	0.143	0.11		0.276	0.187	0.119	0.092
Grades 7–12 who do not currently smoke			2008					2012					2017
			% exposed to second-hand smoke at home ≥1 day	% exposed to second-hand smoke at home ≥3 days	% exposed to second-hand smoke at home ≥5 days	% exposed to second-hand smoke at home 7 days		% exposed to second-hand smoke at home ≥1 day	% exposed to second-hand smoke at home ≥3 days	% exposed to second-hand smoke at home ≥5 days	% exposed to second-hand smoke at home 7 days		% exposed to second-hand smoke at home ≥1 day	% exposed to second-hand smoke at home ≥3 days	% exposed to second-hand smoke at home ≥5 days	% exposed to second-hand smoke at home 7 days
Higher education intention
	College/postgraduate school		0.313	0.267	0.23	0.198		0.223	0.186	0.15	0.127		0.192	0.159	0.128	0.11
	Vocational school/junior college		0.454	0.41	0.369	0.327		0.35	0.308	0.261	0.229		0.299	0.257	0.217	0.189
	High school/starting a job after graduating the current school		0.406	0.361	0.317	0.275		0.318	0.278	0.235	0.203		0.274	0.235	0.193	0.165
	Not decided yet		0.411	0.37	0.328	0.286		0.327	0.287	0.241	0.211		0.275	0.24	0.201	0.176
			% exposed to second-hand smoke in public places ≥1 day	% exposed to second-hand smoke in public places ≥3 day	% exposed to second-hand smoke in public places ≥5 day	% exposed to second-hand smoke in public places 7 days		% exposed to second-hand smoke in public places ≥1 day	% exposed to second-hand smoke in public places ≥3 day	% exposed to second-hand smoke in public places ≥5 day	% exposed to second-hand smoke in public places 7 days		% exposed to second-hand smoke in public places ≥1 day	% exposed to second-hand smoke in public places ≥3 day	% exposed to second-hand smoke in public places ≥5 day	% exposed to second-hand smoke in public places 7 days
Higher education intention
	College/postgraduate school		0.369	0.238	0.156	0.112		0.27	0.168	0.093	0.068		0.268	0.167	0.093	0.067
	Vocational school/junior college		0.431	0.297	0.192	0.134		0.334	0.226	0.131	0.095		0.313	0.214	0.124	0.095
	High school/Taking a job after graduating the current school		0.348	0.225	0.144	0.103		0.286	0.179	0.106	0.077		0.27	0.171	0.098	0.073
	Not decided yet		0.367	0.249	0.171	0.127		0.29	0.197	0.118	0.088		0.267	0.177	0.11	0.084
Grades 7–12 who currently smoke			2008					2012					2017
			% exposed to second-hand smoke at home ≥1 day	% exposed to second-hand smoke at home ≥3 days	% exposed to second-hand smoke at home ≥5 days	% exposed to second-hand smoke at home 7 days		% exposed to second-hand smoke at home ≥1 day	% exposed to second-hand smoke at home ≥3 days	% exposed to second-hand smoke at home ≥5 days	% exposed to second-hand smoke at home 7 days		% exposed to second-hand smoke at home ≥1 day	% exposed to second-hand smoke at home ≥3 days	% exposed to second-hand smoke at home ≥5 days	% exposed to second-hand smoke at home 7 days
Higher education intention
	College/postgraduate school		0.653	0.615	0.577	0.548		0.579	0.541	0.486	0.435		0.614	0.585	0.496	0.459
	Vocational school/junior college		0.751	0.726	0.694	0.661		0.698	0.68	0.621	0.59		0.693	0.667	0.619	0.574
	High school/starting a job after graduating the current school		0.777	0.757	0.73	0.7		0.736	0.714	0.675	0.647		0.652	0.618	0.576	0.538
	Not decided yet		0.803	0.787	0.768	0.742		0.763	0.752	0.726	0.703		0.75	0.72	0.692	0.663
			% exposed to second-hand smoke in public places ≥1 day	% exposed to second-hand smoke in public places ≥3 day	% exposed to second-hand smoke in public places ≥5 day	% exposed to second-hand smoke in public places 7 days		% exposed to second-hand smoke in public places ≥1 day	% exposed to second-hand smoke in public places ≥3 day	% exposed to second-hand smoke in public places ≥5 day	% exposed to second-hand smoke in public places 7 days		% exposed to second-hand smoke in public places ≥1 day	% exposed to second-hand smoke in public places ≥3 day	% exposed to second-hand smoke in public places ≥5 day	% exposed to second-hand smoke in public places 7 days
Higher education intention
	College/postgraduate school		0.785	0.734	0.657	0.582		0.742	0.698	0.579	0.5		0.771	0.727	0.611	0.539
	Vocational school/junior college		0.841	0.807	0.748	0.69		0.775	0.743	0.637	0.573		0.809	0.78	0.713	0.645
	High school/taking a job after graduating the current school		0.814	0.782	0.732	0.663		0.794	0.76	0.68	0.614		0.79	0.75	0.67	0.604
	Not decided yet		0.845	0.824	0.789	0.744		0.811	0.788	0.738	0.704		0.832	0.804	0.743	0.721
#Missing data were excluded from analysis

## Sheet: eTable 4
eTable 4. Percentage of Current Smokers by Sex, School Grade, Having Breakfast, Participating Club Activity, Enjoying School, Higher Education Intention, Understanding Secondhand Smoking Is Harmful, Understanding Smoking Is Harmful, and Current Alcohol Use
		2008					2012					2017
		Non-smoker		Smoker			Non-smoker		Smoker			Non-smoker		Smoker
		n	%	n	%		n	%	n	%		n	%	n	%
Gender
	Boys	45152	0.930489	3373	0.0695106		49569	0.960882	2018	0.0391184		34031	0.984067	551	0.0159331
	Girls	45562	0.966218	1593	0.0337822		47630	0.982812	833	0.0171884		29352	0.992628	218	0.00737234
School grade
	7th	13128	0.986919	174	0.0130807		13276	0.990377	129	0.00962327		7348	0.995125	36	0.00487541
	8th	13282	0.973112	367	0.0268884		12699	0.985641	185	0.0143589		7291	0.994815	38	0.00518488
	9th	12506	0.967582	419	0.0324178		11879	0.97329	326	0.0267104		7355	0.991908	60	0.00809171
	10th	19086	0.946867	1071	0.0531329		20792	0.96797	688	0.0320298		14079	0.991409	122	0.00859094
	11th	16996	0.927324	1332	0.0726757		19316	0.964546	710	0.0354539		14009	0.985716	203	0.0142837
	12th	15227	0.907179	1558	0.092821		19237	0.959451	813	0.0405486		13099	0.977246	305	0.0227544
	Unknown	489	0.91573	45	0.0842697		0	0	0	0		202	0.975845	5	0.0241546
Having breakfast
	Everyday	75409	0.964618	2766	0.0353822		83685	0.980722	1645	0.0192781		52856	0.992377	406	0.0076227
	Sometimes	7577	0.891202	925	0.108798		7413	0.926741	586	0.0732592		5515	0.971122	164	0.0288783
	Seldom	4675	0.815597	1057	0.184403		4113	0.890452	506	0.109548		3338	0.956447	152	0.043553
	Unknown	3053	0.933354	218	0.0666463		1988	0.945766	114	0.0542341		1674	0.97269	47	0.0273097
Participating in club activities
	Active participation	49751	0.974535	1300	0.0254647		55774	0.986138	784	0.0138619		36025	0.994012	217	0.00598753
	Not active participation	12148	0.947286	676	0.0527137		12904	0.967606	432	0.0323935		8786	0.987302	113	0.0126981
	No participation	25302	0.901743	2757	0.0982572		26202	0.945579	1508	0.0544208		16732	0.977165	391	0.0228348
	Unknown	3513	0.9378	233	0.0621997		2319	0.948078	127	0.0519215		1840	0.974576	48	0.0254237
Enjoying school
	Fun	56477	0.963722	2126	0.036278		63973	0.981061	1235	0.0189394		41331	0.991222	366	0.00877761
	Not sure	24522	0.940621	1548	0.0593786		24721	0.963369	940	0.0366315		16042	0.987261	207	0.0127392
	No fun	6576	0.860283	1068	0.139717		6345	0.920766	546	0.0792338		4166	0.966365	145	0.0336349
	Unknown	3139	0.933393	224	0.0666072		2160	0.943231	130	0.0567686		1844	0.973087	51	0.0269129
Higher education intention
	Yes	37168	0.972297	1059	0.0277029		38375	0.986681	518	0.0133186		27360	0.994367	155	0.00563329
	No	50338	0.932116	3666	0.0678839		56706	0.96244	2213	0.03756		34290	0.983818	564	0.0161818
	Unknown	3208	0.930125	241	0.0698753		2118	0.946381	120	0.0536193		1733	0.971957	50	0.0280426
Understanding that secondhand smoking is harmful
	Yes	77055	0.95085	3983	0.0491498		88129	0.97518	2243	0.0248196		55537	0.98977	574	0.0102297
	No	8501	0.922418	715	0.0775825		6742	0.932503	488	0.0674965		5779	0.975523	145	0.0244767
	Unknown	5158	0.950608	268	0.0493918		2328	0.95098	120	0.0490196		2067	0.976382	50	0.0236183
Understanding that smoking is harmful
	Yes	82996	0.950318	4339	0.0496823		89326	0.973315	2449	0.0266848		58200	0.989409	623	0.0105911
	No	4524	0.91616	414	0.0838396		5693	0.950576	296	0.0494239		3402	0.971722	99	0.0282776
	Unknown	3194	0.937482	213	0.0625183		2180	0.953631	106	0.0463692		1781	0.974289	47	0.0257112
Current alcohol use
	Yes	78041	0.980784	1529	0.0192158		87133	0.990103	871	0.00989728		60343	0.996318	223	0.00368193
	No	12673	0.786654	3437	0.213346		10066	0.83563	1980	0.16437		3040	0.847741	546	0.152259

## Sheet: eTable 5
eTable 5. Percentage of Secondhand Smoking at Home by Sex, School Grade, Having Breakfast, Participating Club Activity, Enjoying School, Higher Education Intention, Understanding Secondhand Smoking Is Harmful, Understanding Smoking Is Harmful, and Current Alcohol Use
		Secondhand smoking at home
		2008											2012											2017
		0 days		1–2 days		3–4 days		5–6 days		7 days			0 days		1–2 days		3–4 days		5–6 days		7 days			0 days		1–2 days		3–4 days		5–6 days		7 days
		n	%	n	%	n	%	n	%	n	%		n	%	n	%	n	%	n	%	n	%		n	%	n	%	n	%	n	%	n	%
Gender
	Boys	28240	0.618755	3078	0.0674408	2583	0.0565951	2078	0.0455302	9661	0.211678		35817	0.716655	2535	0.0507223	2534	0.0507023	1540	0.0308136	7552	0.151106		25396	0.766209	1478	0.0542296	1447	0.0436567	774	0.0233519	4050	0.12219
	Girls	27017	0.597127	3068	0.0678086	2438	0.0538844	2121	0.0468781	10601	0.234302		32654	0.688859	2585	0.0545324	2472	0.0521486	1538	0.0324452	8154	0.172014		21476	0.740858	1390	0.0479752	1222	0.0421554	807	0.0278391	4093	0.141196
School grade
	7th	7556	0.605449	859	0.0688301	829	0.0664263	643	0.0515224	2593	0.207772		8852	0.680818	796	0.0612214	789	0.060683	495	0.0380711	2070	0.159206		5375	0.759074	384	0.0479198	324	0.0457562	180	0.0254201	818	0.11552
	8th	7770	0.604246	891	0.06929	751	0.0584027	665	0.0517148	2782	0.216347		8535	0.68008	760	0.0605578	674	0.0537052	428	0.0341036	2153	0.171554		5321	0.750811	340	0.0431906	328	0.0462819	191	0.0269508	907	0.127981
	9th	7469	0.604141	770	0.0622826	637	0.0515247	553	0.0447302	2934	0.237321		8043	0.6739	627	0.0525346	598	0.0501047	430	0.0360285	2237	0.187432		5438	0.755068	322	0.0428078	276	0.0383227	218	0.0302694	948	0.13163
	10th	11834	0.615169	1253	0.0651349	1049	0.0545303	836	0.0434579	4265	0.221708		14807	0.708333	1086	0.0519518	1063	0.0508515	665	0.0318121	3283	0.157051		10305	0.748203	660	0.049505	623	0.0452334	367	0.0266463	1818	0.131997
	11th	10581	0.606952	1229	0.0704985	870	0.0499054	814	0.0466931	3939	0.225951		14140	0.726283	927	0.0476142	936	0.0480764	515	0.0264523	2951	0.151574		10376	0.754454	594	0.046159	602	0.0437723	323	0.0234858	1858	0.135098
	12th	9777	0.610376	1109	0.0692346	857	0.0535023	665	0.0415158	3610	0.225371		14094	0.721992	924	0.0473336	946	0.0484606	545	0.0279187	3012	0.154295		9914	0.760568	558	0.0454237	504	0.0386651	293	0.0224779	1766	0.135481
	Unknown	270	0.545455	35	0.0707071	28	0.0565657	23	0.0464646	139	0.280808		0	0	0	0	0	0	0	0	0	0		143	0.707921	10	0.0499469	12	0.0594059	9	0.0445545	28	0.138614
Having breakfast
	Everyday	48677	0.633403	5104	0.0664151	4089	0.0532075	3406	0.0443201	15574	0.202655		61023	0.721346	4422	0.052272	4196	0.0496005	2544	0.0300723	12411	0.146709		40826	0.770447	2407	0.1	2155	0.0406681	1265	0.0238724	6337	0.119589
	Sometimes	4010	0.480815	648	0.0776978	605	0.072542	493	0.0591127	2584	0.309832		4723	0.597319	451	0.0570381	504	0.063741	325	0.0411028	1904	0.240799		3800	0.673043	282	0.046159	339	0.0600425	202	0.0357775	1023	0.18119
	Seldom	2528	0.449422	390	0.0693333	321	0.0570667	299	0.0531556	2087	0.371022		2519	0.550842	229	0.0500765	293	0.0640717	194	0.0424229	1338	0.292587		2221	0.642465	175	0.0456084	173	0.0500434	113	0.0326873	775	0.224183
	Unknown	42	0.6	4	0.0571429	6	0.0857143	1	0.0142857	17	0.242857		206	0.67541	18	0.0590164	13	0.042623	15	0.0491803	53	0.17377		25	0.625	4	0.0505199	2	0.05	1	0.025	8	0.2
Participating in club activities
	Active participation	32277	0.64275	3323	0.0661728	2751	0.0547822	2224	0.0442878	9642	0.192007		40927	0.730031	2997	0.0534587	2767	0.0493561	1628	0.0290393	7743	0.138115		27850	0.772624	1644	0.0392157	1525	0.0423071	857	0.0237752	4170	0.115686
	Not active participation	7364	0.583426	907	0.0718587	723	0.0572809	641	0.0507843	2987	0.23665		8850	0.670099	690	0.052245	756	0.0572424	526	0.0398274	2385	0.180586		6474	0.731691	447	0.046159	389	0.0439647	270	0.0305154	1268	0.143309
	No participation	15319	0.556468	1882	0.0683643	1516	0.0550692	1301	0.0472593	7511	0.27284		18256	0.664459	1404	0.051101	1458	0.0530664	901	0.0327934	5456	0.198581		12394	0.727561	769	0.0463675	748	0.0439096	446	0.0261814	2678	0.157206
	Unknown	297	0.574468	34	0.065764	31	0.0599613	33	0.0638298	122	0.235977		438	0.687598	29	0.0455259	25	0.0392465	23	0.0361068	122	0.191523		154	0.754902	8	0.0472066	7	0.0343137	8	0.0392157	27	0.132353
Enjoying school
	Fun	36325	0.630041	3819	0.0662388	3100	0.0537681	2562	0.0444367	11849	0.205516		46751	0.722872	3376	0.0522003	3197	0.0494325	1920	0.0296874	9430	0.145808		31927	0.769826	1923	0.028169	1737	0.0418827	1007	0.0242809	4879	0.117643
	Not sure	14871	0.580944	1820	0.0710993	1537	0.0600438	1276	0.0498476	6094	0.238065		17070	0.671968	1375	0.0541275	1423	0.056017	910	0.0358225	4625	0.182065		11784	0.729073	763	0.046159	732	0.0452886	439	0.0271608	2445	0.151271
	No fun	3971	0.530386	501	0.066916	376	0.0502204	353	0.0471484	2286	0.305329		4309	0.632189	347	0.0509096	366	0.0536972	234	0.034331	1560	0.228873		2999	0.700047	176	0.0394146	190	0.0443511	126	0.0294118	793	0.185107
	Unknown	90	0.62069	6	0.0413793	8	0.0551724	8	0.0551724	33	0.227586		341	0.69877	22	0.045082	20	0.0409836	14	0.0286885	91	0.186475		162	0.760563	6	0.0515693	10	0.0469484	9	0.0422535	26	0.122066
Higher education intention
	Yes	25584	0.677435	2404	0.0636551	1748	0.046285	1370	0.036276	6660	0.176349		29863	0.772412	1756	0.0454193	1625	0.0420309	924	0.0238994	4494	0.116238		22080	0.80581	1080	0.046159	946	0.0345243	527	0.0192329	2768	0.101018
	No	29560	0.558843	3725	0.0704225	3260	0.0616315	2819	0.0532943	13531	0.255809		38310	0.657265	3339	0.0572855	3362	0.0576801	2137	0.0366634	11139	0.191106		24720	0.71377	1786	0.0467917	1717	0.049577	1050	0.0303179	5360	0.154766
	Unknown	113	0.504464	17	0.0758929	13	0.0580357	10	0.0446429	71	0.316964		298	0.689815	25	0.0578704	19	0.0439815	17	0.0393519	73	0.168981		72	0.727273	2	0.0404947	6	0.0606061	4	0.040404	15	0.151515
Understanding that secondhand smoking is harmful
	Yes	48384	0.602916	5484	0.0683364	4543	0.0566106	3763	0.046891	18076	0.225246		62576	0.697505	4842	0.0539715	4711	0.0525113	2873	0.032024	14712	0.163988		41952	0.750671	2615	0.046159	2441	0.0436782	1465	0.0262141	7413	0.132645
	No	5956	0.651214	556	0.0607916	413	0.0451564	372	0.0406735	1849	0.202165		5510	0.766236	268	0.0372688	274	0.0381032	189	0.0262829	950	0.13211		4638	0.785835	239	0.0470785	218	0.0369366	115	0.0194849	692	0.117248
	Unknown	917	0.61585	106	0.0711887	65	0.0436535	64	0.0429819	337	0.226326		385	0.808824	10	0.0210084	21	0.0441176	16	0.0336134	44	0.092437		282	0.817391	14	0.0313038	10	0.0289855	1	0.00289855	38	0.110145
Understanding that smoking is harmful
	Yes	51673	0.601017	5949	0.0691937	4873	0.0566786	4090	0.0475714	19391	0.22554		63474	0.696927	4923	0.0540532	4809	0.0528015	2933	0.0322035	14938	0.164015		43903	0.749415	2758	0.046159	2586	0.0441425	1535	0.0262021	7801	0.133161
	No	3497	0.733431	189	0.0396393	142	0.0297819	102	0.0213926	838	0.175755		4733	0.797473	181	0.0304971	181	0.0304971	135	0.0227464	705	0.118787		2920	0.838599	109	0.0452695	82	0.0235497	44	0.0126364	327	0.0939115
	Unknown	87	0.617021	8	0.0567376	6	0.0425532	7	0.0496454	33	0.234043		264	0.715447	16	0.0433604	16	0.0433604	10	0.0271003	63	0.170732		49	0.720588	1	0.0614394	1	0.0147059	2	0.0294118	15	0.220588
Current alcohol use
	Yes	48323	0.63872	4991	0.0659697	4003	0.0529105	3289	0.0434731	15050	0.198927		62220	0.72564	4394	0.051245	4192	0.0488891	2514	0.0293195	12425	0.144906		44887	0.764489	2658	0.0452695	2452	0.041761	1451	0.0247126	7267	0.123767
	No	6934	0.455316	1155	0.0758421	1018	0.0668461	910	0.0597544	5212	0.342242		6251	0.537212	726	0.0623926	814	0.0699553	564	0.0484703	3281	0.28197		1985	0.580749	210	0.0614394	217	0.0634874	130	0.0380339	876	0.25629

## Sheet: eTable 6
eTable 6. Percentage of Secondhand Smoking in Public Places by Sex, School Grade, Having Breakfast, Participating Club Activity, Enjoying School, Higher Education Intention, Understanding Secondhand Smoking Is Harmful, Understanding Smoking Is Harmful, and Current Alcohol Use
		Secondhand smoking in public places
		2008											2012											2017
		0 days		1–2 days		3–4 days		5–6 days		7 days			0 days		1–2 days		3–4 days		5–6 days		7 days			0 days		1–2 days		3–4 days		5–6 days		7 days
		n	%	n	%	n	%	n	%	n	%		n	%	n	%	n	%	n	%	n	%		n	%	n	%	n	%	n	%	n	%
Gender
	Boys	29059	0.637371	6690	0.146736	3547	0.0777987	1809	0.039678	4487	0.0984164		36020	0.719882	5582	0.11156	3753	0.075006	1250	0.024982	3431	0.0685706		24708	0.74498	3472	0.104686	2203	0.0664234	722	0.0217693	2061	0.062142
	Girls	26012	0.577698	8467	0.188043	4359	0.0968086	2025	0.044973	4164	0.0924778		32078	0.677065	6762	0.142724	4062	0.085736	1362	0.0287475	3114	0.0657267		20022	0.691081	4015	0.138582	2443	0.0843228	741	0.0255764	1751	0.0604377
School grade
	7th	8027	0.645517	1986	0.15971	978	0.078649	457	0.0367511	987	0.0793727		9088	0.696826	1810	0.138782	987	0.0756786	351	0.0269131	806	0.0618003		5136	0.725219	964	0.13612	431	0.0608585	164	0.0231573	387	0.0546456
	8th	8190	0.63795	2089	0.16272	986	0.0768032	509	0.0396479	1064	0.082879		8896	0.708055	1702	0.135466	869	0.0691659	299	0.0237982	798	0.0635148		5220	0.736456	847	0.119498	449	0.0633465	173	0.0244074	399	0.0562923
	9th	7910	0.641993	1867	0.15153	935	0.0758867	432	0.0350621	1177	0.095528		8470	0.710332	1454	0.121939	834	0.069943	307	0.0257464	859	0.0720396		5293	0.733509	863	0.119595	478	0.0662417	124	0.017184	458	0.0634701
	10th	11160	0.581886	3430	0.178841	1856	0.0967725	839	0.0437458	1894	0.0987538		14149	0.677245	2756	0.131917	1870	0.0895079	625	0.0299158	1492	0.0714149		9686	0.703158	1733	0.125808	1144	0.083049	364	0.0264247	848	0.0615608
	11th	10146	0.58364	3044	0.175104	1637	0.0941671	798	0.0459043	1759	0.101185		13763	0.706882	2329	0.11962	1583	0.0813046	521	0.0267591	1274	0.065434		9827	0.715107	1640	0.119342	1094	0.07961	321	0.023359	860	0.0625819
	12th	9346	0.585149	2664	0.166792	1472	0.0921613	776	0.048585	1714	0.107313		13732	0.703412	2293	0.117457	1672	0.085647	509	0.0260731	1316	0.0674111		9419	0.722704	1421	0.109031	1036	0.0794905	310	0.0237858	847	0.0649889
	Unknown	292	0.595918	77	0.157143	42	0.0857143	23	0.0469388	56	0.114286		0	0	0	0	0	0	0	0	0	0		149	0.737624	19	0.0940594	14	0.0693069	7	0.0346535	13	0.0643564
Having breakfast
	Everyday	48154	0.628437	12854	0.167752	6334	0.0826623	2898	0.0378206	6385	0.0833279		60370	0.713366	10732	0.126815	6397	0.0755905	2108	0.0249093	5020	0.0593191		38811	0.732421	6398	0.12074	3717	0.0701453	1160	0.0218909	2904	0.0548028
	Sometimes	4224	0.507387	1417	0.17021	946	0.113634	556	0.0667868	1182	0.141982		4864	0.614374	1047	0.132247	882	0.111406	298	0.0376405	826	0.104332		3684	0.652151	664	0.117543	596	0.105505	176	0.031156	529	0.0936449
	Seldom	2653	0.473327	880	0.157003	620	0.110616	377	0.0672614	1075	0.191793		2676	0.585686	527	0.115343	506	0.110746	189	0.0413657	671	0.146859		2210	0.638913	420	0.121422	330	0.0954033	126	0.0364267	373	0.107835
	Unknown	40	0.625	6	0.09375	6	0.09375	3	0.046875	9	0.140625		188	0.624585	38	0.126246	30	0.0996678	17	0.0564784	28	0.0930233		25	0.625	5	0.125	3	0.075	1	0.025	6	0.15
Participating in club activities
	Active participation	32016	0.639399	8223	0.164224	4044	0.0807637	1822	0.0363876	3967	0.0792259		40553	0.722587	7018	0.125049	4035	0.0718969	1345	0.0239656	3171	0.0565019		26474	0.734084	4330	0.120064	2471	0.0685171	822	0.0227928	1967	0.0545419
	Not active participation	7279	0.578893	2323	0.184746	1115	0.088675	602	0.0478766	1255	0.0998091		8780	0.664749	1822	0.137947	1196	0.0905512	406	0.0307389	1004	0.0760145		6139	0.694929	1142	0.129273	751	0.0850125	213	0.0241114	589	0.0666742
	No participation	15459	0.562821	4536	0.165144	2706	0.0985182	1390	0.0506062	3376	0.122911		18345	0.668184	3425	0.12475	2535	0.0923329	840	0.0305955	2310	0.0841377		11973	0.702765	1981	0.116276	1413	0.0829371	424	0.024887	1246	0.0731349
	Unknown	317	0.626482	75	0.148221	41	0.0810277	20	0.0395257	53	0.104743		420	0.667727	79	0.125596	49	0.0779014	21	0.0333863	60	0.0953895		144	0.70936	34	0.167488	11	0.0541872	4	0.0197044	10	0.0492611
Enjoying school
	Fun	36153	0.628835	9469	0.164701	4756	0.0827246	2258	0.039275	4856	0.0844639		46513	0.718947	7977	0.1233	4853	0.0750124	1565	0.0241901	3788	0.0585508		30526	0.735885	4904	0.11822	2918	0.0703438	898	0.0216479	2236	0.0539029
	Not sure	14992	0.587139	4464	0.174826	2432	0.0952456	1160	0.0454296	2486	0.0973604		17040	0.670338	3472	0.136585	2269	0.0892604	766	0.0301338	1873	0.0736821		11274	0.697562	2091	0.129378	1307	0.0808687	400	0.0247494	1090	0.0674421
	No fun	3847	0.51603	1205	0.161636	703	0.0942991	409	0.0548625	1291	0.173172		4222	0.619425	843	0.12368	646	0.094777	268	0.0393192	837	0.122799		2780	0.649229	466	0.108828	403	0.0941149	161	0.0375993	472	0.110229
	Unknown	79	0.572464	19	0.137681	15	0.108696	7	0.0507246	18	0.130435		323	0.670124	52	0.107884	47	0.0975104	13	0.026971	47	0.0975104		150	0.707547	26	0.122642	18	0.0849057	4	0.0188679	14	0.0660377
Higher education intention
	Yes	23343	0.619835	6463	0.171614	3150	0.0836431	1476	0.0391928	3228	0.0857143		27988	0.723578	4741	0.12257	2908	0.075181	887	0.0229317	2156	0.0557394		19972	0.728746	3354	0.122382	1984	0.0723929	617	0.0225133	1479	0.0539663
	No	31614	0.599363	8665	0.164278	4742	0.0899026	2345	0.0444583	5380	0.101998		39828	0.683098	7548	0.129457	4870	0.0835263	1707	0.0292771	4352	0.074642		24686	0.712768	4124	0.119074	2654	0.0766299	844	0.0243691	2326	0.0671594
	Unknown	114	0.535211	29	0.13615	14	0.0657277	13	0.0610329	43	0.201878		282	0.657343	55	0.128205	37	0.0862471	18	0.041958	37	0.0862471		72	0.734694	9	0.0918367	8	0.0816327	2	0.0204082	7	0.0714286
Understanding that secondhand smoking is harmful,
	Yes	48141	0.601725	13696	0.171189	7143	0.0892819	3424	0.0427973	7601	0.0950066		62093	0.691767	11821	0.131696	7361	0.0820076	2433	0.0271056	6052	0.0674242		39866	0.713307	6938	0.124139	4289	0.0767414	1337	0.0239224	3459	0.0618905
	No	5920	0.649621	1272	0.139581	653	0.0716559	358	0.0392845	910	0.0998573		5603	0.781342	498	0.0694464	427	0.0595454	171	0.023846	472	0.0658207		4570	0.774051	526	0.0890921	344	0.0582656	124	0.0210027	340	0.0575881
	Unknown	1010	0.672885	189	0.125916	110	0.0732845	52	0.0346436	140	0.0932712		402	0.832298	25	0.0517598	27	0.0559006	8	0.0165631	21	0.0434783		294	0.852174	23	0.0666667	13	0.0376812	2	0.0057971	13	0.0376812
Understanding that smoking is harmful
	Yes	51390	0.599419	14810	0.172746	7694	0.0897437	3684	0.0429706	8155	0.0951209		62980	0.691222	12022	0.131945	7504	0.0823584	2477	0.0271857	6131	0.0672893		41747	0.712564	7307	0.124721	4510	0.0769795	1415	0.0241521	3608	0.0615836
	No	3598	0.757633	325	0.0684355	200	0.0421141	142	0.029901	484	0.101916		4849	0.817982	290	0.0489204	282	0.0475709	122	0.0205803	385	0.064946		2932	0.841803	174	0.0499569	131	0.0376113	47	0.0134941	199	0.0571347
	Unknown	83	0.605839	22	0.160584	12	0.0875912	8	0.0583942	12	0.0875912		269	0.723118	32	0.0860215	29	0.077957	13	0.0349462	29	0.077957		51	0.75	6	0.0882353	5	0.0735294	1	0.0147059	5	0.0735294
Current alcohol use
	Yes	49043	0.650239	12161	0.161237	5762	0.0763958	2658	0.0352412	5799	0.0768864		62414	0.727555	10505	0.122456	6130	0.0714569	1979	0.023069	4758	0.0554636		43037	0.732857	6965	0.118604	4162	0.0708727	1271	0.0216433	3290	0.0560238
	No	6028	0.396683	2996	0.197157	2144	0.14109	1176	0.0773888	2852	0.187681		5684	0.48882	1839	0.158153	1685	0.144909	633	0.0544376	1787	0.153681		1693	0.496045	522	0.152945	484	0.141811	192	0.0562555	522	0.152945
